# Supplementary material for: Upregulation of OASIS/CREB3L1 in podocytes contributes to the disturbance of kidney homeostasis
Source: Commun Biol. 2022 Jul 22;5:734. doi: 10.1038/s42003-022-03709-x (PMC9307819; doi:10.1038/s42003-022-03709-x)
Supplement: Supplementary file 4 — Supplementary Data 1 [file 42003_2022_3709_MOESM4_ESM.xlsx]

## Sheet: Supplementary fig8
		No	Cre	OASIS TG
		1	19.3828	10928.4
		2	17.803	4144.07
		3	31.496	55002.5
		4	13.0216
		Average	20.4258	23358.3
		SD	7.85997	27613.8

## Sheet: Supplementary fig7
			No	ACR (mg/mg)	Ngal expression (fold increase of Cre(control))	sCr (mg/dL)
		OASIS TG mice in severe group	1	83.4951	104.2	1.3
			2	49.9783	57.8	1.13
			3	68.1813	132.7	1.58
			4	15.196	57	0.78
		Cre	1	0.0992	0.8	0.39
			2	0.0233	1	0.47
			3	0.025	1.1	0.33
			4	0.0296	1	0.3
			5	0.043	1	0.48
			6	0.0263	0.6	0.48
			7	0.0235	1.4	0.56
			8	0.0245	0.8	0.52
			9	0.0218	1.1	0.55
		OASIS TG mice that survived to 12 weeks of age	1	6.5752	6.1	0.44
			2	26.8675	31.1	2.08
			3	4.5346	2.4	0.33
			4	3.2101	1.5	0.31
			5	9.6427	10	0.63
			6	1.9263	2.1	0.39
			7	9.7535	1.4	0.55

## Sheet: Supplementary fig6b
			8w		12w
		No	Cre	OASIS TG	Cre	OASIS TG
		1	25.2	22	27.6	24
		2	22	20.9	26.2	21
		3	23.2	21	27.5	24.2
		4	22.3	21	26	24.5
		5	24.7	19.8	30.1	27.7
		6	26.2	22.7	28.3	25.2
		7	28	23	30.7	24.8
		8	25.1		27
		9	27.4		28.5
		average	24.9	21.4857	27.9889	24.4857
		SD	2.11483	1.132	1.60814	1.9752

## Sheet: Supplementary figure6a
		mouse	No	Survival-end point (week)
		Cre	1	12
		Cre	2	12
		Cre	3	12
		Cre	4	12
		Cre	5	12
		Cre	6	12
		Cre	7	12
		Cre	8	12
		Cre	9	12
		Cre	10	12
		Cre	11	12
		Cre	12	12
		Cre	13	12
		Cre	14	12
		Cre	15	12
		Cre	16	12
		Cre	17	12
		Cre	18	12
		Cre	19	12
		Cre	20	12
		Cre	21	12
		OASIS TG	1	12
		OASIS TG	2	12
		OASIS TG	3	12
		OASIS TG	4	12
		OASIS TG	5	12
		OASIS TG	6	12
		OASIS TG	7	12
		OASIS TG	8	12
		OASIS TG	9	12
		OASIS TG	10	12
		OASIS TG	11	12
		OASIS TG	12	12
		OASIS TG	13	12
		OASIS TG	14	9
		OASIS TG	15	6
		OASIS TG	16	7
		OASIS TG	17	10
		OASIS TG	18	8
		OASIS TG	19	9
		OASIS TG	20	9
		OASIS TG	21	4
		OASIS TG	22	9
		OASIS TG	23	6

## Sheet: Supplementary fig5d
	Type A					Type C
	No	Venus	Full	N		No	Venus	Full	N
	1	20.2703	8.65385	2.27273		1	15.5405	21.1538	32.9545
	2	13.8756	8.59375	3.22581		2	21.5311	28.125	23.871
	3	6.95187	2.66667	3.24675		3	17.1123	19.3333	24.6753
	Average	13.6992	6.63809	2.9151		Average	18.0613	22.8707	27.1669
	SD	6.66095	3.43948	0.556406		SD	3.10599	4.64049	5.02832
	Type B					Type D
	No	Venus	Full	N		No	Venus	Full	N
	1	44.5946	23.0769	21.0227		1	19.5946	47.1154	43.75
	2	43.5407	26.5625	16.129		2	21.0526	36.7188	56.7742
	3	49.7326	26.6667	25.974		3	26.2032	51.3333	46.1039
	Average	45.956	25.4354	21.0419		Average	22.2835	45.0558	48.876
	SD	3.31286	2.04313	4.92252		SD	3.47199	7.52183	6.94053

## Sheet: Supplementary fig5c
	Type A					Type C
	No	Venus	Full	N		No	Venus	Full	N
	1	30.5	21.2871	16		1	10.5	28.2178	24.7273
	2	6.96517	9.18367	9.91736		2	21.393	26.0204	25.0689
	3	6.55172	5.58376	3.663		3	20.3448	24.3655	21.978
	4	10.6618	9.62963	5.81395		4	15.4412	24.4444	24.8062
	5	8.03571	3.42205	4		5	12.0536	18.251	24
	6	10.101	4.33213	6.98529		6	10.4377	24.5487	15.0735
	Average	12.1359	8.9064	7.72993		Average	15.0284	24.308	22.609
	SD	9.14642	6.57152	4.64449		SD	4.88618	3.31623	3.85959
	Type B					Type D
	No	Venus	Full	N		No	Venus	Full	N
	1	47	31.1881	25.4545		1	12	19.3069	33.8182
	2	43.7811	33.6735	31.405		2	27.8607	31.1224	33.6088
	3	42.4138	30.9645	31.1355		3	30.6897	39.0863	43.2234
	4	55.5147	44.0741	35.2713		4	18.3824	21.8519	34.1085
	5	58.4821	48.6692	44.5		5	21.4286	29.6578	27.5
	6	72.7273	48.0144	49.6324		6	6.73401	23.1047	28.3088
	Average	53.3198	39.4306	36.2331		Average	19.5159	27.355	33.428
	SD	11.4716	8.4066	9.10253		SD	9.15748	7.35175	5.62043

## Sheet: Supplementary fig4
		No	ff	cKO
		1	1.53692	1.64835
		2	1.16838	1.2389
		3	0.294703	0.658382
		4	0.743171	1.13732
		5	1.17331	1.53384
		6	0.796335	1.11736
		7	1.28718	1.51286
		8	0.996087	1.62803
		9	1.60204
		10	0.401874
		Average	1	1.30938
		SD	0.441493	0.338793

## Sheet: Supplementary fig3b
		Name	pre	4w	8w
Vehicle	fl/fl	NN4	0.6692	0.8043	1.212			average
		PP3	0.4002	0.0205	0.487				pre	4w	8w
		PP4	0.1653	0.0802	0.6408			ff-vehicle	0.353375	0.273625	0.7288
		PP5	0.1788	0.1895	0.5754			cko-vehicle	0.4801	0.611525	0.78355
	CKO	NN3	0.7386	0.7426	1.1675			ff-stz	0.900243	26.5293	29.4998
		PP1	0.82	1.2203	1.3637			cko-stz	0.674517	28.078	26.2782
		PP2	0.0201	0.3676	0.2297
		PP7	0.3417	0.1156	0.3733			SD
STZ	ff	Z1	0.6172	16.4849	24.0886				pre	4w	8w
		Z4	0.7291	28.7517	30.6623			ff-vehicle	0.236493	0.360638	0.32824
		AA2	0.9977	21.0731	24.2011			cko-vehicle	0.371083	0.480704	0.565404
		II1	1.6515	40.0654	49.23			ff-stz	0.433018	10.1383	9.08906
		II2	0.719	17.4285	27.763			cko-stz	0.328115	5.75545	7.81466
		II3	0.3542	40.3306	27.3969
		JJ5	1.233	21.5711	23.1565
	CKO	Z2	0.2997	35.0448	18.9571
		Z5	0.7499	33.4624	22.7965
		AA4	0.7329	20.4569	17.9618
		JJ1	0.4182	30.2847	26.9864
		JJ2	1.2389	25.3476	35.973
		JJ3	0.6075	23.8718	34.9943

## Sheet: Supplementary fig3a
		Name	pre	4w	8w
Vehicle	fl/fl	NN4	22.1	23.5	27			average
		PP3	22	24.8	26.8				pre	4w	8w
		PP4	20.2	23	26			ff-vehicle	21.275	23.875	26.55
		PP5	20.8	24.2	26.4			cko-vehicle	21.175	24.2	27.1
	CKO	NN3	23	25.7	28.1			ff-stz	21.2429	20.9571	20.7143
		PP1	21	24.8	29			cko-stz	20.8	21.9	23
		PP2	20.9	23.5	25.8
		PP7	19.8	22.8	25.5			SD
STZ	ff	Z1	20.8	18.5	16.8				pre	4w	8w
		Z4	22.4	20.5	21.2			ff-vehicle	0.928709	0.788987	0.443471
		AA2	23.4	23.5	26.4			cko-vehicle	1.3326	1.29872	1.71853
		II1	20.9	21.1	19.1			ff-stz	1.20396	1.83925	3.79492
		II2	20.5	21.5	21.7			cko-stz	2.23428	2.2298	2.57682
		II3	20.7	18.9	15.8
		JJ5	20	22.7	24
	CKO	Z2	20.3	21.5	22.1
		Z5	21.8	20.5	20.9
		AA4	24.4	26	27.5
		JJ1	21.1	22.8	24.5
		JJ2	17.9	20.3	22.2
		JJ3	19.3	20.3	20.8

## Sheet: Supplementary fig2
		No	Vehicle	STZ
		1	1.0508	1.7808
		2	1.17391	1.24051
		3	0.761697	1.35549
		4	1.07024	1.27668
		5	0.94335	1.0934
		6		1.07033
		average	1	1.30287
		SD	0.156331	0.258344

[truncated: 42 more sheets: Figure7, Figure6m, Figure6l, Figure6k, Figure6i, Figure6h, Figure6e, Figure6d, Figure5k, Figure5j, Figure5h, Figure5g, Figure5f, Figure5e, Figure5d, Figure5c, Figure4n, Figure4l, Figure4j, Figure4h …]
